# Supplementary material for: Integrative Proteo-Genomic Analysis for Recurrent Survival Prognosis in Colon Adenocarcinoma
Source: Front Oncol. 2022 Jun 30;12:871568. doi: 10.3389/fonc.2022.871568 (PMC9281446; doi:10.3389/fonc.2022.871568)
Supplement: Supplementary file 3 [file Table_1.xlsx]

## Sheet: Sheet1
	mRNA					Protein
Symbol	Symbol	Type	pvalue	FDR	logFC	Protein	logFC	pvalue	FDR
KLC1	ENSG00000126214.19	mRNA	4.19e-07	0.000339368	0.2741	KLC1	0.290411	6.98e-05	0.0314159
ICAM2	ENSG00000108622.9	mRNA	4.57e-06	0.00369816	0.276749	ICAM2	0.296393	9.43e-05	0.0424474
LTF	ENSG00000012223.11	mRNA	5.43e-05	0.0439875	0.272206	LTF	0.310709	7.53e-05	0.0338907
HK3	ENSG00000160883.9	mRNA	4.11e-05	0.0332908	0.287398	HK3	0.300395	8.38e-05	0.037699
C17orf49	ENSG00000258315.4	mRNA	6.07e-06	0.00491806	0.295006	C17orf49	0.31166	5.62e-05	0.0252724
ALDH3A1	ENSG00000108602.16	mRNA	3.8e-06	0.0030787	0.375607	ALDH3A1	0.281286	9.56e-05	0.0430336
PDLIM4	ENSG00000131435.11	mRNA	1.85e-05	0.0149766	0.291207	PDLIM4	0.379118	6.42e-05	0.0289042
CAMK1	ENSG00000134072.9	mRNA	3.21e-06	0.00260281	0.26723	CAMK1	0.506185	5.62e-05	0.0252761
PTK7	ENSG00000112655.14	mRNA	7e-06	0.0056691	0.280755	PTK7	0.515439	6.86e-05	0.0308858
VWA5A	ENSG00000110002.14	mRNA	8.33e-06	0.00674994	-0.276526	VWA5A	-0.606127	4.61e-05	0.0207268
IQGAP2	ENSG00000145703.14	mRNA	1.93e-05	0.0156493	-0.266794	IQGAP2	-0.714872	8.81e-06	0.00396672
COL11A1	ENSG00000060718.17	mRNA	4.02e-05	0.0325268	0.290475	COL11A1	0.724893	7.59e-05	0.0341496
SERPINA4	ENSG00000100665.10	mRNA	1.61e-05	0.0130154	0.596512	SERPINA4	0.364411	7.3e-05	0.0328472
DDX47	ENSG00000213782.6	mRNA	1.25e-05	0.010116	0.309048	DDX47	0.730539	1.76e-05	0.00792804
EVL	ENSG00000196405.11	mRNA	1.66e-05	0.013416	0.274677	EVL	0.843881	6.28e-05	0.0282446
MMAA	ENSG00000151611.12	mRNA	6.6e-08	5.35e-05	-0.300419	MMAA	-0.799975	1.78e-05	0.00802454
PCK1	ENSG00000124253.10	mRNA	2.92e-05	0.0236383	-0.288285	PCK1	-0.836501	1.14e-05	0.00511258
AKR1B10	ENSG00000198074.8	mRNA	2.74e-05	0.0222338	-0.306874	AKR1B10	-0.830719	4.92e-05	0.0221595
ITGAM	ENSG00000169896.15	mRNA	2.22e-05	0.0179826	0.323371	ITGAM	0.812748	5.57e-05	0.0250828
NCF1	ENSG00000158517.12	mRNA	2.21e-05	0.0179108	0.356287	NCF1	0.784271	4.49e-05	0.0202013
ARHGAP4	ENSG00000089820.14	mRNA	1.08e-05	0.00872266	0.283775	ARHGAP4	1.02975	3e-05	0.0135206
COX20	ENSG00000203667.8	mRNA	2.81e-06	0.00227705	0.280233	COX20	1.078	3.58e-05	0.0161011
CLC	ENSG00000105205.6	mRNA	3.33e-05	0.0269766	-0.386183	CLC	-0.819428	2.49e-05	0.0112148
FBLN2	ENSG00000163520.12	mRNA	5.02e-06	0.00406451	0.337518	FBLN2	0.976232	4.42e-05	0.0198883
CKMT2	ENSG00000131730.14	mRNA	4.8e-05	0.038899	-0.303169	CKMT2	-1.38183	1.67e-08	7.5e-06
ANK1	ENSG00000029534.18	mRNA	5.56e-05	0.0450117	-0.312332	ANK1	-1.86507	2.86e-06	0.0012849
CLCA1	ENSG00000016490.14	mRNA	1.68e-05	0.0136218	-0.384515	CLCA1	-1.57049	1.14e-05	0.00513077
KBTBD11	ENSG00000176595.3	mRNA	1.91e-06	0.00154731	-0.303122	KBTBD11	-2.02554	4.31e-07	0.000194
RNASE2	ENSG00000169385.2	mRNA	4.1e-05	0.0332022	-0.283365	RNASE2	-2.36702	1.59e-07	7.16e-05
AHNAK2	ENSG00000185567.6	mRNA	1.29e-05	0.0104343	0.363725	AHNAK2	2.06627	5.58e-05	0.0250958
OLFM4	ENSG00000102837.6	mRNA	1.15e-05	0.00934326	-0.301324	OLFM4	-2.82018	5.68e-07	0.00025575
BCAS1	ENSG00000064787.11	mRNA	2.06e-05	0.0167051	-0.303685	BCAS1	-3.09049	5.88e-07	0.000264603
REG4	ENSG00000134193.13	mRNA	1.7e-06	0.00137981	-0.431308	REG4	-2.77414	2.48e-07	0.000111543
ITLN1	ENSG00000179914.4	mRNA	4.39e-05	0.0355774	-0.296247	ITLN1	-4.0397	2.23e-07	0.000100166
TFF1	ENSG00000160182.2	mRNA	1.83e-06	0.00148097	-0.316622	TFF1	-4.44531	7.79e-08	3.5e-05
DMBT1	ENSG00000187908.14	mRNA	9.12e-07	0.000739112	-0.48541	DMBT1	-3.5157	5.84e-07	0.000262591
DEFA5	ENSG00000164816.7	mRNA	4.57e-06	0.00369894	-0.540366	DEFA5	-4.41423	1.86e-05	0.00835984
MUC5AC	ENSG00000215182.8	mRNA	2.46e-06	0.00199063	-0.79083	MUC5AC	-1.01294	6.17e-05	0.0277588
RAB27B	ENSG00000041353.8	mRNA	2.01e-06	0.00162642	-0.435291	RAB27B	-0.591136	9.22e-06	0.00414998
SDR16C5	ENSG00000170786.11	mRNA	1.03e-05	0.00832589	-0.349513	SDR16C5	-0.347923	4.18e-05	0.0188056
CASP1	ENSG00000137752.21	mRNA	7.17e-07	0.000580493	-0.320581	CASP1	-0.483307	5.61e-05	0.0252258
ALDOB	ENSG00000136872.16	mRNA	2.38e-05	0.0192502	-0.290438	ALDOB	-0.415037	4.22e-05	0.0189807
BAG2	ENSG00000112208.11	mRNA	2.91e-05	0.0236027	-0.277455	BAG2	-0.974465	3.74e-05	0.0168428
GBP2	ENSG00000162645.11	mRNA	4.85e-06	0.00392549	-0.266536	GBP2	-0.438121	7.94e-05	0.035723
F13A1	ENSG00000124491.14	mRNA	5.01e-05	0.0405601	0.267815	F13A1	0.277453	7.89e-05	0.0354981
SYNPO2	ENSG00000172403.9	mRNA	5.84e-05	0.0473146	0.26791	SYNPO2	2.00643	4.25e-06	0.00191265
STARD9	ENSG00000159433.10	mRNA	5.16e-05	0.0417766	0.269511	STARD9	0.532495	3.39e-05	0.0152571
PRELP	ENSG00000188783.5	mRNA	5.16e-05	0.0418133	0.269751	PRELP	0.592671	4.54e-05	0.0204303
ILK	ENSG00000166333.12	mRNA	1.36e-06	0.00110007	0.270413	ILK	0.494482	1.66e-05	0.00746284
MYO5A	ENSG00000197535.13	mRNA	3.04e-05	0.0246572	0.271041	MYO5A	0.543142	1.88e-05	0.00846578
CNN1	ENSG00000130176.6	mRNA	3.2e-05	0.0258931	0.271404	CNN1	0.820194	6e-06	0.00270097
MRC2	ENSG00000011028.12	mRNA	7.27e-06	0.0058848	0.274706	MRC2	0.305987	8.54e-05	0.038452
PTGIS	ENSG00000124212.5	mRNA	5.2e-05	0.0421035	0.275211	PTGIS	0.524842	7.89e-05	0.0354849
CSRP2	ENSG00000175183.8	mRNA	1.26e-05	0.0102208	0.27744	CSRP2	0.440573	4.48e-05	0.0201604
CRYAB	ENSG00000109846.6	mRNA	2.09e-05	0.0169558	0.279749	CRYAB	1.3322	2.05e-06	0.000922678
SULT1A1	ENSG00000196502.10	mRNA	2.13e-05	0.0172175	0.280712	SULT1A1	1.05445	8.25e-06	0.00371393
LAMA5	ENSG00000130702.12	mRNA	8.41e-06	0.00681322	0.281231	LAMA5	0.887412	3.4e-05	0.0153162
MAP1B	ENSG00000131711.13	mRNA	3.11e-05	0.0251573	0.282293	MAP1B	1.5325	7.58e-06	0.0034091
CA12	ENSG00000074410.12	mRNA	4.41e-06	0.00356995	0.283132	CA12	1.80735	3.03e-06	0.00136558
TNS1	ENSG00000079308.15	mRNA	1.51e-05	0.0122586	0.293239	TNS1	0.947533	3.12e-06	0.00140279
LTBP3	ENSG00000168056.13	mRNA	3.4e-06	0.00275098	0.296485	LTBP3	0.947533	6.93e-06	0.00312052
AKAP12	ENSG00000131016.15	mRNA	2.13e-05	0.0172824	0.298967	AKAP12	0.822002	5.14e-06	0.00231179
ANKHD1	ENSG00000131503.19	mRNA	6.18e-06	0.0050074	0.303928	ANKHD1	0.716207	8.43e-06	0.00379134
LIMS2	ENSG00000072163.17	mRNA	1.38e-05	0.0112106	0.311199	LIMS2	0.478047	1.6e-05	0.00721685
DBN1	ENSG00000113758.12	mRNA	9.87e-08	7.99e-05	0.314067	DBN1	0.552901	2.41e-05	0.0108568
MYH10	ENSG00000133026.11	mRNA	5.55e-06	0.00449343	0.316192	MYH10	0.267042	2.06e-05	0.00926157
GFPT2	ENSG00000131459.11	mRNA	2.73e-05	0.0221115	0.321965	GFPT2	0.355265	4.51e-05	0.0202901
CLCA4	ENSG00000016602.9	mRNA	5.93e-05	0.0480334	0.322116	CLCA4	1.22055	2.7e-05	0.012136
FLNC	ENSG00000128591.14	mRNA	1.55e-05	0.0125255	0.322531	FLNC	0.607764	1.19e-05	0.00533258
CP	ENSG00000047457.12	mRNA	6.08e-05	0.0492499	0.323082	CP	0.498591	3.19e-05	0.014362
HBB	ENSG00000244734.2	mRNA	1.36e-05	0.0110009	0.326281	HBB	0.420649	2.19e-05	0.00985812
ALDH1L2	ENSG00000136010.12	mRNA	2.2e-05	0.0177813	0.326672	ALDH1L2	0.272372	8.2e-05	0.0369097
AMBP	ENSG00000106927.10	mRNA	4.51e-05	0.0365133	0.333182	AMBP	0.36257	5.01e-05	0.0225401
SYNM	ENSG00000182253.13	mRNA	3.83e-05	0.0309977	0.334147	SYNM	5.90689	2.83e-06	0.00127377
NES	ENSG00000132688.10	mRNA	3.58e-07	0.000289822	0.336879	NES	0.751612	2.75e-05	0.0123932
GPX3	ENSG00000211445.10	mRNA	1.12e-06	0.000907985	0.340228	GPX3	1.23704	1.4e-06	0.000630413
MATR3	ENSG00000015479.16	mRNA	6.31e-06	0.00511375	0.344147	MATR3	0.290342	4.36e-05	0.0196315
MAOB	ENSG00000069535.13	mRNA	1.64e-05	0.0133038	0.345648	MAOB	1.13309	5.28e-06	0.00237562
C7	ENSG00000112936.17	mRNA	3.82e-05	0.0309753	0.346518	C7	0.30117	7e-05	0.0315209
CA1	ENSG00000133742.12	mRNA	5.33e-05	0.0431993	0.402337	CA1	0.950735	2.32e-06	0.00104459
IGF2BP3	ENSG00000136231.12	mRNA	4.4e-05	0.0356164	0.40425	IGF2BP3	0.263034	7.19e-05	0.0323678
ADH1B	ENSG00000196616.11	mRNA	4.05e-05	0.0327992	0.406647	ADH1B	1.41043	1.88e-06	0.000844608
SERPIND1	ENSG00000099937.9	mRNA	4.28e-05	0.0346276	0.407892	SERPIND1	0.338323	6.73e-05	0.0302693
APOH	ENSG00000091583.9	mRNA	2.71e-05	0.0219788	0.416661	APOH	0.464932	3.15e-05	0.0141871
TNXB	ENSG00000168477.16	mRNA	1.5e-05	0.0121843	0.499103	TNXB	2.64797	1.89e-06	0.000852709
LBP	ENSG00000129988.5	mRNA	5.19e-06	0.00420721	0.804166	LBP	1.23704	8.32e-06	0.00374433
